# Supplementary material for: Mild hydrostatic pressure triggers oxidative responses in Escherichia coli
Source: PLoS One. 2018 Jul 17;13(7):e0200660. doi: 10.1371/journal.pone.0200660 (PMC6049941; doi:10.1371/journal.pone.0200660)
Supplement: S1 File — Raw CT values obtained for one biological sample tested in triplicate (technical replicate) by RT-qPCR. RT-qPCR reactions were performed on gene rrsA (reference gene), azuC and entC of E. coli. The high-pressure samples (HP) refer to the tubes with modified caps with 1 mm holes drilled through the top, and the low-pressure samples (LP) refer to the tubes sealed with normal caps to protect them from pressure change. Both sets of samples were place inside the pressure vessel. No pressure samples refer to samples were placed outside the pressure vessel. (XLSX) [file pone.0200660.s010.xlsx]

## Sheet: Sheet1
Condition sample	Gene	CT value
No Pressure	rrsA	20.85
No Pressure	rrsA	20.9
No Pressure	rrsA	20.79
Low Pressure (LP)	rrsA	20.66
Low Pressure (LP)	rrsA	20.25
Low Pressure (LP)	rrsA	20.34
High Pressure (HP)	rrsA	20.78
High Pressure (HP)	rrsA	20.76
High Pressure (HP)	rrsA	20.76
No Pressure	azuC	26.15
No Pressure	azuC	26.47
No Pressure	azuC	26.26
Low Pressure (LP)	azuC	24.63
Low Pressure (LP)	azuC	24.71
Low Pressure (LP)	azuC	24.59
High Pressure (HP)	azuC	22.35
High Pressure (HP)	azuC	22.24
High Pressure (HP)	azuC	22.4
No Pressure	entC	28.25
No Pressure	entC	28.38
No Pressure	entC	28.82
Low Pressure (LP)	entC	27.72
Low Pressure (LP)	entC	27.31
Low Pressure (LP)	entC	27.77
High Pressure (HP)	entC	23.49
High Pressure (HP)	entC	23.57
High Pressure (HP)	entC	23.59
