# Supplementary material for: Mild hydrostatic pressure triggers oxidative responses in Escherichia coli
Source: PLoS One. 2018 Jul 17;13(7):e0200660. doi: 10.1371/journal.pone.0200660 (PMC6049941; doi:10.1371/journal.pone.0200660)
Supplement: S2 File — The TECAN SparkTM 10M multimode Microplate reader was used to monitor the optical cell density at OD600 nm and the GFP signal with an excitation 485 nm /emission filter 510 nm. E. coli strain MG1655 (MG), HS524 (HS) and AG1319 (AG) were negative control, positive control and testing strain respectively. M9 medium was used as a blank condition (BL). The samples, which were pressurised in the pressure vessel, were labelled as IN and the samples which were placed outside the pressure vessel were labelled as OUT. Each assay contained three biological samples, with technical triplicates for each biological sample. (XLSX) [file pone.0200660.s011.xlsx]

## Sheet: 1MPa
OD	Biological 1			Biological 2			Biological 3
	Tech1	Tech2	Tech3	Tech1	Tech2	Tech3	Tech1	Tech2	Tech3
BL OUT	0.042132	0.045076	0.042836	0.051034	0.050303	0.051813	0.051579	0.051339	0.054547
MG OUT	0.42341	0.43685	0.44224	0.43005	0.45408	0.43177	0.43462	0.45811	0.45399
HS OUT	0.28632	0.321	0.3118	0.25134	0.25511	0.28042	0.34404	0.3698	0.35845
AG OUT	0.35864	0.3731	0.37611	0.37372	0.38923	0.38318	0.3789	0.40084	0.41456
MG IN	0.42874	0.44222	0.45732	0.44526	0.46734	0.47747	0.45449	0.47901	0.46461
HS IN	0.37935	0.40378	0.39331	0.34404	0.35406	0.36931	0.38961	0.41116	0.41977
AG IN	0.3802	0.39936	0.39728	0.3993	0.4081	0.43406	0.39036	0.41628	0.39456
BL IN	0.041899	0.041331	0.042235	0.050947	0.050081	0.051365	0.050084	0.049876	0.050718
GFP	Biological 1			Biological 2			Biological 3
	Tech1	Tech2	Tech3	Tech1	Tech2	Tech3	Tech1	Tech2	Tech3
BL OUT	1470	1487	1583	1313	1275	1293	1328	1292	1305
MG OUT	9948	10162	10283	10829	11148	10847	11110	11643	11653
HS OUT	23798	25400	25353	21057	21984	22672	26536	27820	28659
AG OUT	31924	32960	33224	34521	35824	35261	34468	36169	37541
MG IN	10505	10868	11164	11071	11328	11476	11289	12031	11740
HS IN	29758	31409	30822	27710	28368	29336	31649	33790	34087
AG IN	44716	46297	46617	48678	49257	50315	44975	47117	45383
BL IN	1468	1425	1434	1256	1274	1341	1303	1335	1398
Date of measurement: 2018-05-21/Time of measurement: 16:17:30
6000nm

## Sheet: 0.8MPa
OD	Biological 1			Biological 2			Biological 3
	Tech1	Tech2	Tech3	Tech1	Tech2	Tech3	Tech1	Tech2	Tech3
BL OUT	0.043713	0.041661	0.042427	0.051228	0.050824	0.050325	0.051258	0.050979	0.051335
MG OUT	0.47479	0.47481	0.48053	0.41254	0.42646	0.42601	0.42592	0.44606	0.43503
HS OUT	0.31785	0.33353	0.33942	0.29653	0.31093	0.31279	0.33768	0.34599	0.35473
AG OUT	0.39818	0.39817	0.39513	0.40808	0.43139	0.4127	0.39534	0.41048	0.39437
MG IN	0.45331	0.46444	0.48479	0.41834	0.43882	0.44212	0.42022	0.44942	0.45547
HS IN	0.36255	0.37274	0.38405	0.3213	0.3392	0.36269	0.36791	0.38926	0.38085
AG IN	0.3902	0.40885	0.41108	0.40426	0.40897	0.42612	0.39839	0.41674	0.4109
BL IN	0.043678	0.042711	0.043119	0.050949	0.050268	0.052297	0.053718	0.049867	0.050262
GFP	Biological 1			Biological 2			Biological 3
	Tech1	Tech2	Tech3	Tech1	Tech2	Tech3	Tech1	Tech2	Tech3
BL OUT	1824	1857	1880	1434	1397	1382	1429	1399	1408
MG OUT	12439	12597	12784	10529	10633	10729	11044	11416	11234
HS OUT	29946	31163	31094	29081	29392	30603	30305	31421	31847
AG OUT	37272	37957	37443	39373	41419	39992	36960	38172	37076
MG IN	13583	13890	14275	11350	11824	11768	11664	12475	12580
HS IN	32679	33933	34255	29649	31527	32210	32890	34223	34602
AG IN	46114	47741	47947	47816	48122	49837	46429	47486	47356
BL IN	1835	1793	1768	1366	1379	1353	1401	1428	1436
Date of measurement: 2018-05-17/Time of measurement: 16:50:48
6000nm

## Sheet: 0.6MPa
OD	Biological 1			Biological 2			Biological 3
	Tech1	Tech2	Tech3	Tech1	Tech2	Tech3	Tech1	Tech2	Tech3
BL OUT	0.042579	0.042894	0.042461	0.052406	0.052357	0.051495	0.051467	0.052374	0.051858
MG OUT	0.51031	0.5203	0.52024	0.48309	0.5245	0.4984	0.49407	0.52632	0.5351
HS OUT	0.37622	0.42366	0.41717	0.34233	0.35225	0.35526	0.36898	0.37814	0.39725
AG OUT	0.43686	0.4603	0.46175	0.44702	0.449	0.45673	0.44029	0.45444	0.45986
MG IN	0.51701	0.55612	0.55171	0.51185	0.54059	0.54441	0.51205	0.54396	0.53268
HS IN	0.3793	0.39392	0.3887	0.39619	0.39838	0.40691	0.41912	0.42226	0.43019
AG IN	0.44833	0.47623	0.4758	0.45745	0.4736	0.47225	0.45684	0.47331	0.46671
BL IN	0.049207	0.046759	0.044163	0.051734	0.051361	0.052476	0.051064	0.050105	0.051258
GFP	Biological 1			Biological 2			Biological 3
	Tech1	Tech2	Tech3	Tech1	Tech2	Tech3	Tech1	Tech2	Tech3
BL OUT	1653	1659	1665	1296	1284	1239	1217	1288	1177
MG OUT	11970	12257	12368	11481	12187	11715	11868	12536	12750
HS OUT	29631	31543	31093	28314	29131	29631	27962	29265	30492
AG OUT	41671	43643	43442	42774	43943	44516	43071	44315	44748
MG IN	13087	13782	13770	12579	13136	13173	13275	13873	13588
HS IN	31386	31622	31659	32595	33504	34527	31350	32287	32864
AG IN	50126	52152	52138	49669	51374	51503	49574	51436	50165
BL IN	1633	1641	1609	1204	1310	1282	1161	1178	1146
Date of measurement: 2018-05-18/Time of measurement: 16:35:01
6000nm

## Sheet: 0.4MPa
OD	Biological 1			Biological 2			Biological 3
	Tech1	Tech2	Tech3	Tech1	Tech2	Tech3	Tech1	Tech2	Tech3
BL OUT	0.041959	0.043046	0.043475	0.050975	0.050794	0.050727	0.051289	0.051176	0.05127
MG OUT	0.5296	0.55046	0.5496	0.50691	0.51588	0.51521	0.50863	0.52318	0.51294
HS OUT	0.47998	0.46389	0.50503	0.35698	0.37645	0.37167	0.43215	0.48621	0.48061
AG OUT	0.44126	0.44252	0.46527	0.45299	0.46522	0.47434	0.43188	0.43836	0.453
MG IN	0.55704	0.58259	0.56104	0.51879	0.53964	0.5394	0.52615	0.56188	0.54998
HS IN	0.50538	0.5186	0.44909	0.36424	0.38576	0.3629	0.44246	0.47877	0.49664
AG IN	0.44677	0.46459	0.46166	0.45794	0.47623	0.47888	0.43565	0.4546	0.44568
BL IN	0.042332	0.041857	0.042444	0.050937	0.050261	0.051764	0.050332	0.049976	0.050301
GFP	Biological 1			Biological 2			Biological 3
	Tech1	Tech2	Tech3	Tech1	Tech2	Tech3	Tech1	Tech2	Tech3
BL OUT	2431	2397	2475	3579	3539	3472	3572	3500	3529
MG OUT	13277	13486	13493	12715	12749	12773	12990	13248	13090
HS OUT	36893	38957	38665	33608	35879	35921	36588	38035	37457
AG OUT	41641	41372	43103	44379	45536	46410	38286	39338	40110
MG IN	15501	16138	15702	14478	14981	15041	14971	15744	15518
HS IN	40023	42352	40721	35890	37205	35850	38692	39827	41035
AG IN	45839	47231	47536	47624	49579	49652	42846	44956	44179
BL IN	2434	2351	2321	3514	3552	3569	3543	3566	3530
Date of measurement: 2018-05-15/Time of measurement: 16:36:57
6000nm

## Sheet: 0.2MPa
OD	Biological 1			Biological 2			Biological 3
	Tech1	Tech2	Tech3	Tech1	Tech2	Tech3	Tech1	Tech2	Tech3
BL IN	0.041402	0.042428	0.042927	0.052205	0.050303	0.050604	0.05147	0.051007	0.051817
MG IN	0.57067	0.60475	0.61682	0.5728	0.59154	0.58748	0.5818	0.61719	0.62478
HS IN	0.43172	0.62166	0.56099	0.40568	0.42322	0.41762	0.56894	0.55247	0.49754
AG IN	0.53268	0.54942	0.55247	0.49495	0.509	0.5063	0.48738	0.51405	0.51549
MG OUT	0.53431	0.56507	0.55521	0.52656	0.5472	0.54427	0.55055	0.559	0.56344
HS OUT	0.45887	0.53378	0.46646	0.35255	0.36695	0.36626	0.50133	0.50078	0.39422
AG OUT	0.50745	0.53589	0.5407	0.46957	0.49047	0.48664	0.47085	0.50139	0.48412
BL OUT	0.048588	0.041859	0.042731	0.05131	0.050164	0.051313	0.050715	0.04992	0.050291
GFP	Biological 1			Biological 2			Biological 3
	Tech1	Tech2	Tech3	Tech1	Tech2	Tech3	Tech1	Tech2	Tech3
BL IN	13016	12901	12935	34699	34666	34488	34522	34449	34501
MG IN	15842	15903	16167	16013	15875	15948	15871	15869	15469
HS IN	39664	42311	40192	39375	39989	39478	39879	39668	37403
AG IN	50937	51816	52078	43077	43685	43784	42270	43213	43148
MG OUT	13761	13737	13853	13735	13820	13568	13511	13551	13072
HS OUT	34990	38456	35774	34436	35126	34430	33139	35605	33641
AG OUT	43773	45484	45996	38232	39544	39080	38780	40416	39589
BL OUT	12975	13073	13305	35065	35894	35506	35340	35055	34788
Date of measurement: 2018-05-14/Time of measurement: 17:33:29
6000nm

## Sheet: 0MPa
OD	Biological 1			Biological 2			Biological 3
	Tech1	Tech2	Tech3	Tech1	Tech2	Tech3	Tech1	Tech2	Tech3
BL OUT	0.042317	0.042176	0.042258	0.051074	0.052755	0.051431	0.051368	0.052163	0.051614
MG OUT	0.50629	0.53011	0.5384	0.50483	0.52202	0.51548	0.49694	0.52076	0.51816
HS OUT	0.4278	0.41722	0.38773	0.38126	0.38331	0.38029	0.45799	0.43262	0.43662
AG OUT	0.45879	0.47578	0.47601	0.45013	0.46799	0.4498	0.45762	0.4721	0.47689
MG IN	0.52303	0.54561	0.52985	0.50399	0.53502	0.52979	0.50891	0.51767	0.51931
HS IN	0.4043	0.41035	0.40539	0.38173	0.39559	0.38458	0.41611	0.4173	0.43755
AG IN	0.4312	0.44297	0.43324	0.45608	0.46284	0.45705	0.47124	0.48559	0.48418
BL IN	0.043122	0.043349	0.042905	0.051492	0.053555	0.052681	0.049623	0.050005	0.051178
GFP	Biological 1			Biological 2			Biological 3
	Tech1	Tech2	Tech3	Tech1	Tech2	Tech3	Tech1	Tech2	Tech3
BL OUT	2130	2073	2110	1664	1695	1673	1622	1702	1573
MG OUT	16077	16773	17225	16218	16334	16461	15676	16344	16151
HS OUT	38728	40307	38475	41369	42000	41456	41375	41739	40717
AG OUT	50097	51631	51443	45803	47928	46381	48291	49252	50392
MG IN	18837	19498	19090	18540	19184	19044	18590	18942	18818
HS IN	38215	39291	38319	38239	39443	39290	39244	39684	41589
AG IN	47957	49481	48636	49419	49980	49501	51087	52676	52155
BL IN	2089	2046	2020	1841	1732	1666	1541	1571	1542
Date of measurement: 2018-05-11/Time of measurement: 15:59:25
6000nm
